# Supplementary material for: Targeting Tyro3 ameliorates a model of PGRN-mutant FTLD-TDP via tau-mediated synaptic pathology
Source: Nat Commun. 2018 Jan 30;9:433. doi: 10.1038/s41467-018-02821-z (PMC5789822; doi:10.1038/s41467-018-02821-z)
Supplement: Supplementary file 4 — Supplementary Data 1 [file 41467_2018_2821_MOESM4_ESM.xlsx]

## Sheet: fig1
Supplementary data 1. Source data for graphs.
Figure 1G - pTau(S203)/GAPDH
	Group	#1	#2	#3	#4		average	SEM		Test	p-value
	4w B6	0.851103	1.19847	1.07439	0.876034		1	0.165793		Student's t-test	0.00012886
	4w PGRN-KI	5.05981	6.17263	5.56435	5.18462		5.49535	0.499903
	12w B6	1.41513	1.85981	1.62945	1.43116		1.58389	0.208179		Student's t-test	6.35372e-05
	12w PGRN-KI	6.71981	7.17558	7.8238	7.92499		7.41104	0.567965
	24w B6	2.33869	2.70858	3.10793	2.66754		2.70569	0.315144		Student's t-test	9.26843e-05
	24w PGRN-KI	8.3088	8.63882	9.14197	10.0232		9.02819	0.746566
	48w B6	2.9657	3.89451	3.03459	2.44454		3.08484	0.600631		Student's t-test	4.78776e-06
	48w PGRN-KI	9.92076	8.82952	10.2478	9.9263		9.73109	0.620182
Figure 1G - pTau(S203)/Tau
	Group	#1	#2	#3	#4		average	SEM		Test	p-value
	4w B6	1	1	1	1		1	0		Student's t-test	9.06852e-05
	4w PGRN-KI	4.50869	4.19113	4.07196	4.53215		4.32598	0.229929
	12w B6	1.81681	1.69566	1.65719	1.78511		1.73869	0.0747221		Student's t-test	3.08273e-05
	12w PGRN-KI	8.50817	8.23971	8.15403	9.01408		8.479	0.38731
	24w B6	4.16443	3.42516	4.38402	4.61482		4.14711	0.515234		Student's t-test	1.47263e-05
	24w PGRN-KI	11.7659	10.5364	10.4541	11.8589		11.1538	0.762118
	48w B6	8.45897	7.2685	7.90957	8.60434		8.06034	0.606792		Student's t-test	0.00184206
	48w PGRN-KI	15.928	12.914	13.1512	15.4858		14.3697	1.55751
Figure 1G - pTau(T220)/GAPDH
	Group	#1	#2	#3	#4		average	SEM		Test	p-value
	4w B6	1	1	1	1		1	0		Student's t-test	0.357685
	4w PGRN-KI	0.888814	1.03718	1.14988	1.31088		1.09669	0.178384
	12w B6	1	1.05	1.16	0.68		0.9725	0.206135		Student's t-test	5.21953e-05
	12w PGRN-KI	2.50319	2.68891	2.48116	2.38073		2.5135	0.128516
	24w B6	1	1.39	0.68	1.09		1.04	0.292233		Student's t-test	0.000143388
	24w PGRN-KI	2.82791	3.63046	3.73989	3.38073		3.39475	0.406684
	48w B6	1	0.89	1.09	1		0.995	0.0818535		Student's t-test	0.000743154
	48w PGRN-KI	4.50795	3.57017	3.91449	3.55789		3.88763	0.445358
Figure 1G - pTau(T220)/tau
	Group	#1	#2	#3	#4		average	SEM		Test	p-value
	4w B6	1	1	1	1		1	0		Student's t-test	0.153578
	4w PGRN-KI	0.946935	1.21195	1.22508	1.105		1.12224	0.128651
	12w B6	1.01476	1.03918	1.14172	1.19736		1.09825	0.0859713		Student's t-test	0.0175089
	12w PGRN-KI	2.41145	1.97522	2.43158	3.45988		2.56953	0.629801
	24w B6	1.29284	1.01588	1.74873	0.609544		1.16675	0.478834		Student's t-test	0.000267209
	24w PGRN-KI	3.77878	3.13621	4.28391	3.69131		3.72255	0.470126
	48w B6	2.12109	2.39848	2.19597	1.59228		2.07695	0.343707		Student's t-test	0.000703053
	48w PGRN-KI	5.03789	3.73709	4.7573	4.68593		4.55455	0.565754
Figure 1G - pTau(S191/T194) / GAPDH
	Group	#1	#2	#3	#4		average	SEM		Test	p-value
	4w B6	0.900198	0.961534	1.2278	0.910467		1	0.154218		Student's t-test	0.128562
	4w PGRN-KI	0.950821	1.49409	1.36532	2.0349		1.46129	0.447174
	12w B6	1.06634	1.35522	1.10036	1.73061		1.31313	0.30672		Student's t-test	0.149344
	12w PGRN-KI	1.31859	1.87233	1.57676	2.47471		1.8106	0.497193
	24w B6	2.90909	3.94513	5.35155	4.10136		4.07678	1.00108		Student's t-test	0.0255603
	24w PGRN-KI	8.79873	6.9854	13.1335	7.97871		9.22407	2.70966
	48w B6	3.36727	5.22712	6.12547	3.63467		4.58863	1.31292		Student's t-test	0.0134588
	48w PGRN-KI	10.9108	16.0875	8.81768	10.8322		11.6621	3.10528
Figure 1G - pTau(S191/T194) / Tau
	Group	#1	#2	#3	#4		average	SEM		Test	p-value
	4w B6	1	1	1	1		1	0		Student's t-test	0.54481
	4w PGRN-KI	0.923591	1.05727	1.03979	1.07126		1.02298	0.0674976
	12w B6	1.56443	1.72695	1.60468	1.77614		1.66805	0.0998428		Student's t-test	0.301756
	12w PGRN-KI	1.12329	2.35236	2.3057	2.45637		2.05943	0.627264
	24w B6	4.78842	5.32917	4.88827	5.37905		5.09623	0.301246		Student's t-test	0.0220265
	24w PGRN-KI	6.15741	6.61887	7.98559	8.38707		7.28724	1.0678
	48w B6	6.17363	7.27129	7.0703	7.54145		7.01417	0.592678		Student's t-test	0.000510393
	48w PGRN-KI	13.8894	16.2397	15.1118	17.4306		15.6679	1.51728
Figure 1G - Tau/GAPDH
	Group	#1	#2	#3	#4		average	SEM		Test	p-value
	4w B6	0.996177	1.01289	1.00452	0.986411		1	0.00567111		Student's t-test	0.697539
	4w PGRN-KI	0.935033	1.01314	1.09435	1.01368		1.01405	0.0325235
	12w B6	0.911676	0.926262	0.722234	0.678126		0.809575	0.0638669		Student's t-test	0.616022
	12w PGRN-KI	0.898178	0.784436	0.706684	0.677885		0.766796	0.0492368
	24w B6	0.657312	0.724069	0.560822	0.584101		0.631576	0.0370555		Student's t-test	0.330244
	24w PGRN-KI	0.681508	0.771008	0.65274	0.62716		0.683104	0.0313334
	48w B6	0.612099	0.356872	0.52955	0.428784		0.481827	0.0560325		Student's t-test	0.868545
	48w PGRN-KI	0.56831	0.342791	0.532629	0.431187		0.468729	0.0510468

## Sheet: fig3
Figure 3A - pTyro3/GAPDH
	Group	#1	#2	#3	#4	#5	#6		average	SEM		Test	p-value
	B6	0.586808	0.640515	1.02142	1.32424	1.21662	1.21039		1	0.128678		Student's t-test	0.000161851
	KI	2.42679	2.62678	1.68583	3.03782	3.04768	2.92837		2.62554	0.213107
Figure 3A - pTyro3/Tyro3
	Group	#1	#2	#3	#4	#5	#6		average	SEM		Test	p-value
	B6	0.541439	0.981079	0.90176	1.45399	1.39705	0.724683		1	0.148306		Student's t-test	0.00159991
	KI	2.13208	3.82118	2.16985	3.21705	3.47637	1.96062		2.79619	0.327714
Figure 3B - pShc/GAPDH
	Group	#1	#2	#3	#4	#5	#6		average	SEM		Test	p-value
	B6	1.24159	1.21419	0.774767	0.663675	0.760005	1.34577		1	0.121825		Student's t-test	0.019783
	KI	1.67595	1.09803	1.23273	1.41632	1.77382	1.48489		1.44696	0.10477
Figure 3B - pShc/shc
	Group	#1	#2	#3	#4	#5	#6		average	SEM		Test	p-value
	B6	1.39739	0.943542	0.499096	1.07818	1.32973	0.752066		1	0.140037		Student's t-test	0.0346733
	KI	2.25711	1.33821	1.31061	1.25156	1.45406	1.43342		1.5075	0.1531
Figure 3C - pPLCg/GAPDH
	Group	#1	#2	#3	#4	#5	#6		average	SEM		Test	p-value
	B6	1.33906	1.14447	0.792157	1.21883	1.11825	0.38724		1	0.143338		Student's t-test	0.00545523
	KI	1.34334	1.76749	1.52341	2.64075	1.95536	1.77681		1.83453	0.183529
Figure 3C - pPLCg/PLCg
	Group	#1	#2	#3	#4	#5	#6		average	SEM		Test	p-value
	B6	1.18075	1.18978	0.749812	0.948101	1.2635	0.668062		1	0.102239		Student's t-test	0.00719533
	KI	2.39141	1.72327	2.28518	2.45933	1.28921	1.30468		1.90885	0.220676
Figure 3D - pTyro3/Tyro3
	Group	#1	#2	#3	#4				average	SEM		Test	p-value
	non	1.26881	1.03012	0.916194	0.768648				0.995942	0.105533		Dunnett's test (vs. Gas6)	2.168e-06
	Gas6	3.112	2.44602	2.3794	2.17219				2.5274	0.203399
	Gas6+PGRN50	2.27069	2.67404	1.7606	2.27558				2.24523	0.187153			0.646847
	Gas6+PGRN100	2.00492	2.00044	1.9993	1.38029				1.84624	0.155322			0.0220326
	Gas6+PGRN200	0.907546	1.54828	1.63352	1.12566				1.30375	0.172539			3.35404e-05
	Gas6+PGRN300	1.51168	1.1481	1.26969	0.944285				1.21844	0.118577			2.39133e-05
	PGRN300	0.70498	1.08398	1.23144	0.514484				0.883722	0.165655			9.63808e-08
	Gas6+PPase	0.03	0.01	0.02	0.009				0.01725	0.00492231			6.33715e-13
Figure 3D - pTyro3/GAPDH
	Group	#1	#2	#3	#4				average	SEM		Test	p-value
	non	1.37677	0.916121	0.932386	0.77472				1	0.130485		Dunnett's test (vs. Gas6)	4.8615e-06
	Gas6	2.27109	1.79	2.57399	3.12				2.43877	0.278594
	Gas6+PGRN50	2.52798	2.41096	2.35302	1.73315				2.25628	0.178131			0.934306
	Gas6+PGRN100	2.09497	1.89948	1.38765	1.88063				1.81568	0.150682			0.0507672
	Gas6+PGRN200	0.897412	1.58858	1.69007	1.32885				1.37623	0.1768			0.000414973
	Gas6+PGRN300	1.41563	1.06153	1.31668	1.20031				1.24854	0.0763007			0.000119216
	PGRN300	0.682506	0.904422	1.10279	0.664552				0.838568	0.103597			5.29371e-07
	Gas6+PPase	0.01	0.04	0.01	0.004				0.016	0.00812404			4.34079e-10
Figure 3E - pShc/GAPDH
	Group	#1	#2	#3	#4				average	SEM		Test	p-value
	non	0.703523	0.969667	1.07045	1.25636				1	0.133126		Dunnett's test (vs. Gas6)	4.92729e-11
	Gas6	3.54748	2.66646	2.28223	2.58081				2.76925	0.314272
	Gas6+PGRN50	1.6226	1.31378	2.32438	2.78077				2.01038	0.38409			0.0210035
	Gas6+PGRN100	1.06955	2.07696	1.47517	1.01071				1.4081	0.283708			1.17745e-05
	Gas6+PGRN200	1.15421	1.46823	0.64792	0.800925				1.01782	0.212222			1.53799e-10
	Gas6+PGRN300	0.779457	1.3917	0.384454	1.1391				0.923677	0.253204			3.30058e-12
	Gas6+PPase	0.0391389	0.0293542	0.0587084	0.00978474				0.0342466	0.0117598			0
Figure 3E - pShc/Shc
	Group	#1	#2	#3	#4				average	SEM		Test	p-value
	non	0.912301	0.633257	1.1697	1.28474				1	0.167354		Dunnett's test (vs. Gas6)	6.35614e-05
	Gas6	3.55773	2.52692	2.28182	2.27385				2.66008	0.3521
	Gas6+PGRN50	2.82673	2.19714	2.09084	1.60167				2.17909	0.290777			0.419546
	Gas6+PGRN100	2.63916	1.53883	1.43118	1.5222				1.78284	0.330726			0.0366862
	Gas6+PGRN200	1.39367	1.00116	1.30402	0.705095				1.10099	0.180609			0.000192694
	Gas6+PGRN300	1.11655	0.345416	0.714969	0.476971				0.663476	0.195468			8.35949e-06
	Gas6+PPase	0.0489237	0.0782779	0.00978474	0.0489237				0.0464775	0.0162261			1.43972e-08
Figure 3E - pb-raf/GAPDH
	Group	#1	#2	#3	#4				average	SEM		Test	p-value
	non	0.540837	0.916953	1.27568	1.26653				1	0.201319		Dunnett's test (vs. Gas6)	2.96038e-06
	Gas6	3.18189	3.19799	3.44543	2.70221				3.13188	0.179443
	Gas6+PGRN50	3.22167	2.33664	3.83015	2.54229				2.98269	0.392518			0.992356
	Gas6+PGRN100	1.82718	2.72181	1.46961	2.65593				2.16863	0.357255			0.0263049
	Gas6+PGRN200	2.02039	1.64301	0.955607	1.74676				1.59144	0.26142			0.000415814
	Gas6+PGRN300	1.58837	1.33481	0.866736	1.26438				1.26357	0.172577			2.32459e-05
	Gas6+PPase	0.0391389	0.0489237	0.0293542	0.0782779				0.0489237	0.0122037			3.199e-09
Figure 3E - pb-raf/b-raf
	Group	#1	#2	#3	#4				average	SEM		Test	p-value
	non	1.2592	1.42497	0.742342	0.573488				1	0.234777		Dunnett's test (vs. Gas6)	2.46721e-06
	Gas6	2.49154	3.59804	3.87644	3.04025				3.25157	0.354778
	Gas6+PGRN50	3.56602	3.65854	3.27968	2.86032				3.34114	0.207171			0.999516
	Gas6+PGRN100	3.20987	2.0327	2.68306	1.95858				2.47105	0.340845			0.0888435
	Gas6+PGRN200	2.06832	1.84855	1.28107	1.96528				1.7908	0.202929			0.000654686
	Gas6+PGRN300	1.43074	0.781071	1.9018	1.42254				1.38404	0.265688			1.9025e-05
	Gas6+PPase	0.0195695	0.0684932	0.0489237	0.0391389				0.0440313	0.0117598			6.24818e-08
Figure 3F - pPLCg/GAPDH
	Group	#1	#2	#3	#4				average	SEM		Test	p-value
	non	0.691805	0.916038	1.04776	1.34439				1	0.157382		Dunnett's test (vs. Gas6)	0.00444074
	Gas6	2.43791	2.55481	4.19234	1.47677				2.66546	0.650501
	Gas6+PGRN50	2.62208	1.874	3.22436	1.62996				2.3376	0.419384			0.933608
	Gas6+PGRN100	2.03778	0.761602	2.01431	1.00048				1.45354	0.38584			0.0472069
	Gas6+PGRN200	1.35556	1.04627	1.80755	0.829808				1.2598	0.244879			0.0178257
	Gas6+PGRN300	0.950451	0.711629	0.28261	0.911				0.713922	0.176642			0.000849794
	Gas6+PPase	0.0684932	0.0391389	0.0195695	0.0489237				0.0440313	0.0117598			4.68982e-05
Figure 3F - pPLCg/PLC
	Group	#1	#2	#3	#4				average	SEM		Test	p-value
	non	1.24818	1.27622	0.872274	0.603323				1	0.186058		Dunnett's test (vs. Gas6)	5.59638e-05
	Gas6	2.20612	2.63838	3.29105	3.60192				2.93437	0.363745
	Gas6+PGRN50	1.77327	2.45451	2.91446	1.78712				2.23234	0.32035			0.1979
	Gas6+PGRN100	1.04777	2.05815	2.56594	1.07061				1.68562	0.434464			0.00668673
	Gas6+PGRN200	1.3999	0.692627	1.53271	1.13396				1.1898	0.213965			0.000285666
	Gas6+PGRN300	0.981541	0.734906	0.291854	0.618888				0.656797	0.165388			2.23842e-06
	Gas6+PPase	0.0684932	0.0391389	0.0195695	0.0293542				0.0391389	0.0122037			2.86852e-08
Figure 3F - pPKCa/GAPDH
	Group	#1	#2	#3	#4				average	SEM		Test	p-value
	non	0.887998	0.690554	1.09546	1.32598				1	0.157649		Dunnett's test (vs. Gas6)	0.00368464
	Gas6	1.33883	1.87008	2.41144	1.79681				1.85429	0.253786
	Gas6+PGRN50	1.46406	1.12037	2.07934	1.51237				1.54404	0.229358			0.52398
	Gas6+PGRN100	0.886007	1.29769	1.66459	1.13725				1.24638	0.188359			0.0461055
	Gas6+PGRN200	1.00623	0.952412	1.37095	0.713651				1.01081	0.156858			0.00388955
	Gas6+PGRN300	0.792408	0.496364	0.906786	0.525323				0.68022	0.116292			9.14111e-05
	Gas6+PPase	0.0782779	0.0587084	0.0293542	0.0195695				0.0464775	0.0155567			9.89005e-08
Figure 3F - pPKCa/PKC
	Group	#1	#2	#3	#4				average	SEM		Test	p-value
	non	0.658742	0.975731	1.03021	1.33531				1	0.159998		Dunnett's test (vs. Gas6)	8.83854e-05
	Gas6	1.93494	1.95963	2.46911	1.7706				2.03357	0.174496
	Gas6+PGRN50	1.72131	1.99007	1.66221	1.92749				1.82527	0.0912885			0.736987
	Gas6+PGRN100	1.75731	1.44725	1.33527	1.57103				1.52772	0.104401			0.0548923
	Gas6+PGRN200	0.615748	1.50619	1.16978	1.38216				1.16847	0.227357			0.000622824
	Gas6+PGRN300	1.11904	0.657932	1.17077	0.57406				0.880449	0.177825			1.17653e-05
	Gas6+PPase	0.0587084	0.0391389	0.0293542	0.0391389				0.0415851	0.00710845			2.79882e-11
Figure 3F - pPKCg/GAPDH
	Group	#1	#2	#3	#4				average	SEM		Test	p-value
	non	0.910032	0.767116	1.14375	1.1791				1	0.0979243		Dunnett's test (vs. Gas6)	0.999999
	Gas6	0.804882	0.772	1.24751	1.23921				1.0159	0.131506
	Gas6+PGRN50	1.29035	0.592305	1.22082	0.742617				0.961523	0.17311			0.998598
	Gas6+PGRN100	1.19158	0.605108	1.0262	1.00193				0.956204	0.124385			0.997666
	Gas6+PGRN200	0.892375	0.739909	1.115	1.12899				0.969069	0.0936606			0.999389
	Gas6+PGRN300	0.848484	0.809399	1.01567	1.07105				0.93615	0.0634241			0.989406
	Gas6+PPase	0.05	0.07	0.04	0.01				0.0425	0.0125			2.6979e-05
Figure 3F - pPKCg/PKC
	Group	#1	#2	#3	#4				average	SEM		Test	p-value
	non	0.891499	1.03648	1.4309	1				1	0.117821		Dunnett's test (vs. Gas6)	1
	Gas6	0.601686	1.38769	1.1958	1.22416				1.01157	0.172156
	Gas6+PGRN50	0.921497	0.602745	1.16233	1.26761				0.907155	0.147596			0.980425
	Gas6+PGRN100	0.891196	1.29821	1.17701	0.556409				0.899961	0.165173			0.973228
	Gas6+PGRN200	0.801533	1.36805	0.982895	0.965959				0.944838	0.119999			0.998044
	Gas6+PGRN300	0.68656	0.717032	1.39299	0.782188				0.821028	0.167291			0.784129
	Gas6+PPase	0.05	0.04	0.07	0.02				0.0440313	0.0117598			0.00011505
Figure 3F - pPKCd/GAPDH
	Group	#1	#2	#3	#4				average	SEM		Test	p-value
	non	0.716088	1.33859	1.15563	0.789695				0.951	0.140975		Dunnett's test (vs. Gas6)	0.999692
	Gas6	1.08144	0.643604	1.49602	1.00245				1.00414	0.166357
	Gas6+PGRN50	1.07278	1.51355	0.77076	1.07942				1.05478	0.145334			0.999766
	Gas6+PGRN100	1.08847	0.580144	1.41408	0.999828				0.970619	0.163309			0.999979
	Gas6+PGRN200	1.08664	0.744984	1.49476	0.982902				1.02453	0.148781			0.999999
	Gas6+PGRN300	1.07583	1.38299	0.624453	0.949319				0.958748	0.149302			0.999875
	Gas6+PPase	0.0684932	0.0489237	0.0195695	0.0391389				0.0440313	0.0117598			0.000422745
Figure 3F - pPKCd/PKC
	Group	#1	#2	#3	#4				average	SEM		Test	p-value
	non	0.80654	0.894641	0.993642	1.30518				1.101	0.119642		Dunnett's test (vs. Gas6)	0.999035
	Gas6	0.919831	0.547617	1.32411	0.976165				1.03707	0.17501
	Gas6+PGRN50	1.24461	0.590147	0.820025	0.970726				0.99792	0.151095			0.999942
	Gas6+PGRN100	1.3248	0.566927	0.776032	0.984039				1.00516	0.177858			0.999982
	Gas6+PGRN200	0.940645	1.28647	0.69243	0.94748				1.0644	0.13429			0.999993
	Gas6+PGRN300	0.931528	0.545136	1.10753	0.955225				0.974224	0.13186			0.999122
	Gas6+PPase	0.0489237	0.0391389	0.0587084	0.00978474				0.0391389	0.0122037			0.000321981

## Sheet: fig 4
Figure 4A - pTyro3/GAPDH
	Group	#1	#2	#3	#4	#5			average	SEM		Test	p-value		PGRN	Gas6	Gas6+PGRN	Gas6+si-Tyro3	Gas6+si-Tyro3+PGRN	Gas6+phosphatase
	non	1.14109	1.29721	1.14109	0.580839	0.839766			1	0.128359		Tukey's HSD test		non	0.999801	1.05244e-05	0.297109	0.755219	0.742291	0.0237139
	PGRN	1.94092	1.1837	1.00474	0.874139	0.473732			1.09545	0.241489				PGRN		2.70305e-05	0.494748	0.536778	0.522598	0.00988502
	Gas6	3.15094	2.44885	2.6574	3.38935	1.95527			2.72036	0.254558				Gas6			0.00419443	2.43637e-07	2.30326e-07	2.18547e-09
	Gas6+PGRN	1.74382	0.797108	1.97132	2.22383	1.27922			1.60306	0.254481				Gas6+PGRN				0.0130958	0.0123785	6.6263e-05
	Gas6+si-Tyro3	0.93363	0.693943	0.452934	0.706408	0.242898			0.605962	0.118412				Gas6+si-Tyro3					1	0.42708
	Gas6+si-Tyro3+PGRN	0.581311	1.10526	0.330411	0.849823	0.132603			0.599881	0.174525				Gas6+si-Tyro3+PGRN						0.440404
	Gas6+phosphatase	0.104274	0.0673286	0.0393065	0.0694769	0.0603408			0.0681454	0.0104889
Figure 4A - Tyro3/GAPDH
	Group	#1	#2	#3	#4	#5			average	SEM		Test	p-value		PGRN	Gas6	Gas6+PGRN	Gas6+si-Tyro3	Gas6+si-Tyro3+PGRN	Gas6+phosphatase
	non	1.12506	0.756936	0.937176	1.21018	0.97065			1	0.0786459		Tukey's HSD test		non	0.999999	0.999993	0.992942	7.81911e-08	1.30063e-07	3.18841e-09
	PGRN	1.22542	0.914339	0.898069	1.14173	0.894039			1.01472	0.070275				PGRN		1	0.980064	5.4583e-08	9.04313e-08	2.28538e-09
	Gas6	0.97171	0.751963	1.22436	0.862934	1.28761			1.01972	0.103011				Gas6			0.973165	4.8343e-08	7.99841e-08	2.04235e-09
	Gas6+PGRN	1.20765	0.900605	0.983558	0.840615	0.735701			0.933626	0.0795295				Gas6+PGRN				4.09556e-07	6.9322e-07	1.483e-08
	Gas6+si-Tyro3	0.121133	0.114241	0.383983	0.0516472	0.208408			0.175883	0.0577041				Gas6+si-Tyro3					0.999991	0.807538
	Gas6+si-Tyro3+PGRN	0.225788	0.307856	0.278803	0.0619182	0.108251			0.196523	0.0479228				Gas6+si-Tyro3+PGRN						0.689302
	Gas6+phosphatase	0.0593317	0.0484933	0.0290943	0.0215433	0.0435872			0.04041	0.00677297
Figure 4B - pShc/GAPDH
	Group	#1	#2	#3	#4	#5			average	SEM		Test	p-value		PGRN	Gas6	Gas6+PGRN	Gas6+si-Tyro3	Gas6+si-Tyro3+PGRN	Gas6+phosphatase
	non	1.15095	1.16723	1.30742	0.39672	0.977681			1	0.159641		Tukey's HSD test		non	1	3.67597e-05	0.653536	0.802706	0.391191	0.00170894
	PGRN	1.12929	1.5648	0.712239	0.608262	1.07708			1.01834	0.169742				PGRN		4.63392e-05	0.706521	0.755735	0.344181	0.0013585
	Gas6	2.58367	2.34545	2.65247	1.56894	2.1356			2.25723	0.19482				Gas6			0.0029292	9.92159e-07	1.77744e-07	6.38045e-10
	Gas6+PGRN	1.34609	0.817906	1.55745	1.11182	1.90073			1.3468	0.185224				Gas6+PGRN				0.0672366	0.0134357	2.12961e-05
	Gas6+si-Tyro3	0.483354	0.489386	0.68252	0.79695	1.08649			0.707741	0.11182				Gas6+si-Tyro3					0.992121	0.0531455
	Gas6+si-Tyro3+PGRN	0.778879	0.297241	0.932778	0.335982	0.467858			0.562547	0.12541				Gas6+si-Tyro3+PGRN						0.214306
	Gas6+phosphatase	0.0457614	0.0695261	0.0264688	0.0609978	0.0283408			0.046219	0.00857771
Figure 4B - pShc/Shc
	Group	#1	#2	#3	#4	#5			average	SEM		Test	p-value		PGRN	Gas6	Gas6+PGRN	Gas6+si-Tyro3	Gas6+si-Tyro3+PGRN	Gas6+phosphatase
	non	0.76132	0.772086	0.864822	1.04967	1.5521			1	0.147388		Tukey's HSD test		non	0.999415	0.000179765	0.7398	0.566387	0.272473	0.0161079
	PGRN	0.746993	1.03507	0.471125	1.60939	1.7099			1.1145	0.240283				PGRN		0.000568813	0.930842	0.317325	0.123668	0.00547017
	Gas6	1.70902	2.58575	1.75453	2.6983	3.39033			2.42759	0.315793				Gas6			0.0092894	1.6363e-06	4.33392e-07	1.71542e-08
	Gas6+PGRN	0.890396	1.29845	1.03021	1.76505	2.01165			1.39915	0.21379				Gas6+PGRN				0.0380194	0.0107306	0.000325657
	Gas6+si-Tyro3	0.319725	0.323715	0.451467	1.05432	0.479123			0.525669	0.136077				Gas6+si-Tyro3					0.998203	0.517547
	Gas6+si-Tyro3+PGRN	0.515206	0.471879	0.411337	0.222242	0.309474			0.386028	0.0535649				Gas6+si-Tyro3+PGRN						0.827414
	Gas6+phosphatase	0.0302698	0.0459895	0.0175083	0.0403483	0.0187466			0.0305725	0.0056739
Figure 4C - pPLCg/GAPDH
	Group	#1	#2	#3	#4	#5			average	SEM		Test	p-value		PGRN	Gas6	Gas6+PGRN	Gas6+si-Tyro3	Gas6+si-Tyro3+PGRN	Gas6+phosphatase
	non	1.18503	0.735803	0.750653	1.17888	1.14963			1	0.105023		Tukey's HSD test		non	0.999723	0.00120129	0.966483	0.178272	0.167803	0.000320672
	PGRN	1.17828	0.789763	0.727847	1.46411	1.18515			1.06903	0.137096				PGRN		0.0032419	0.997949	0.0838634	0.0782836	0.000116534
	Gas6	2.0033	1.3177	1.76312	2.25549	1.91244			1.85041	0.155357				Gas6			0.012733	1.42338e-06	1.31063e-06	2.80098e-09
	Gas6+PGRN	0.80031	1.53362	1.44227	0.565565	1.49436			1.16723	0.201685				Gas6+PGRN				0.0248732	0.0230244	2.77631e-05
	Gas6+si-Tyro3	0.451829	0.548614	0.612448	0.221044	0.837745			0.534336	0.100827				Gas6+si-Tyro3					1	0.161541
	Gas6+si-Tyro3+PGRN	0.722139	0.43115	0.382763	0.828836	0.277264			0.52843	0.105246				Gas6+si-Tyro3+PGRN						0.171706
	Gas6+phosphatase	0.0157417	0.0706911	0.0305057	0.0673667	0.11117			0.059095	0.0167504
Figure 4C - pPLCg/PLCg
	Group	#1	#2	#3	#4	#5			average	SEM		Test	p-value		PGRN	Gas6	Gas6+PGRN	Gas6+si-Tyro3	Gas6+si-Tyro3+PGRN	Gas6+phosphatase
	non	0.954729	0.395204	1.20954	0.730597	1.70993			1	0.222297		Tukey's HSD test		non	0.999864	0.000730417	0.983768	0.489812	0.445315	0.0238898
	PGRN	0.670089	1.16651	1.17279	0.907366	1.52772			1.0889	0.143872				PGRN		0.00177141	0.99918	0.304116	0.269681	0.0105422
	Gas6	1.29118	1.94629	2.84095	2.51606	2.8445			2.2878	0.298149				Gas6			0.00580559	4.60871e-06	3.80428e-06	8.77557e-08
	Gas6+PGRN	1.95387	1.35913	1.2769	0.350502	1.11134			1.21035	0.257733				Gas6+PGRN				0.134246	0.115853	0.00328403
	Gas6+si-Tyro3	0.291216	0.810325	0.775381	0.136989	0.451463			0.493075	0.132216				Gas6+si-Tyro3					1	0.69572
	Gas6+si-Tyro3+PGRN	0.465438	0.636825	0.338875	0.51366	0.412395			0.473439	0.0501052				Gas6+si-Tyro3+PGRN						0.739292
	Gas6+phosphatase	0.010146	0.104414	0.0491543	0.0417497	0.165351			0.0741628	0.0273902
Figure 4D - pb-raf/GAPDH
	Group	#1	#2	#3	#4	#5			average	SEM		Test	p-value		PGRN	Gas6	Gas6+PGRN	Gas6+si-Tyro3	Gas6+si-Tyro3+PGRN	Gas6+phosphatase
	non	0.966155	1.25086	0.839354	1.13321	0.810418			1	0.0847261		Tukey's HSD test		non	0.75784	3.15539e-06	0.452243	0.562175	0.271197	0.000192425
	PGRN	1.54926	1.14701	1.51523	1.11323	0.958252			1.2566	0.117071				PGRN		0.000153381	0.998638	0.0402748	0.0115325	3.92927e-06
	Gas6	2.53778	2.62205	1.87238	1.61149	2.37891			2.20452	0.197205				Gas6			0.000584077	3.69761e-08	1.09248e-08	1.78956e-11
	Gas6+PGRN	1.39517	1.68602	0.981439	1.26309	1.39367			1.34388	0.114031				Gas6+PGRN				0.0121657	0.00322565	1.08833e-06
	Gas6+si-Tyro3	1.07615	0.812751	0.828625	0.433665	0.285364			0.687311	0.143666				Gas6+si-Tyro3					0.998275	0.0201903
	Gas6+si-Tyro3+PGRN	0.80703	0.393876	0.272069	0.834168	0.674233			0.596275	0.112508				Gas6+si-Tyro3+PGRN						0.0671475
	Gas6+phosphatase	0.107703	0.0554292	0.0568972	0.0817169	0.0325715			0.0668635	0.0128345
Figure 4D - pb-raf/b-raf
	Group	#1	#2	#3	#4	#5			average	SEM		Test	p-value		PGRN	Gas6	Gas6+PGRN	Gas6+si-Tyro3	Gas6+si-Tyro3+PGRN	Gas6+phosphatase
	non	0.93158	1.2061	1.45677	0.819493	0.586062			1	0.151612		Tukey's HSD test		non	0.989199	0.000144684	0.86154	0.956823	0.483349	0.0145099
	PGRN	1.49382	1.10597	1.82626	0.805047	0.69297			1.18481	0.212048				PGRN		0.00102028	0.998081	0.620998	0.147864	0.00224642
	Gas6	2.44696	2.52821	3.24967	1.94228	1.72033			2.37749	0.265472				Gas6			0.00411158	1.10888e-05	9.46824e-07	1.28723e-08
	Gas6+PGRN	1.34524	1.62568	1.70337	0.913413	1.00785			1.31911	0.158714				Gas6+PGRN				0.310461	0.048301	0.000549884
	Gas6+si-Tyro3	1.03764	0.783665	1.43815	0.313609	0.206364			0.755885	0.228388				Gas6+si-Tyro3					0.959717	0.127936
	Gas6+si-Tyro3+PGRN	0.778149	0.379781	0.327916	0.603237	0.487578			0.515332	0.0809533				Gas6+si-Tyro3+PGRN						0.574562
	Gas6+phosphatase	0.103848	0.0534455	0.0987499	0.0590944	0.0235544			0.0677385	0.0149948
Figure 4E - pPKCa/GAPDH
	Group	#1	#2	#3	#4	#5			average	SEM		Test	p-value		PGRN	Gas6	Gas6+PGRN	Gas6+si-Tyro3	Gas6+si-Tyro3+PGRN	Gas6+phosphatase
	non	0.708777	1.21534	1.17301	0.707382	1.19549			1	0.119364		Tukey's HSD test		non	1	9.0084e-07	0.044912	0.752017	0.736277	0.000357414
	PGRN	0.889455	1.25839	1.18974	0.774679	0.976588			1.01777	0.0907538				PGRN		1.15477e-06	0.055958	0.694725	0.678016	0.000275099
	Gas6	2.75786	2.76214	2.083	2.05996	2.04723			2.34204	0.170729				Gas6			0.00424626	2.42451e-08	2.27279e-08	1.08996e-11
	Gas6+PGRN	1.37381	1.29169	2.14762	1.23333	1.8714			1.58357	0.180673				Gas6+PGRN				0.00109551	0.00101837	8.83763e-08
	Gas6+si-Tyro3	1.08748	0.538451	0.628262	1.00199	0.399709			0.731178	0.133771				Gas6+si-Tyro3					1	0.0166428
	Gas6+si-Tyro3+PGRN	1.00397	0.598225	0.977362	0.612159	0.439174			0.726177	0.112251				Gas6+si-Tyro3+PGRN						0.0177976
	Gas6+phosphatase	0.123356	0.0500815	0.0794968	0.042162	0.0612065			0.0712605	0.0144536
Figure 4E - pPKCa/PKCa
	Group	#1	#2	#3	#4	#5			average	SEM		Test	p-value		PGRN	Gas6	Gas6+PGRN	Gas6+si-Tyro3	Gas6+si-Tyro3+PGRN	Gas6+phosphatase
	non	0.580042	0.9946	1.64564	0.6616	1.11812			1	0.189962		Tukey's HSD test		non	1	3.59667e-06	0.704845	0.711555	0.269112	0.00482218
	PGRN	0.727904	1.02983	1.66911	0.724542	0.913384			1.01295	0.17395				PGRN		4.17478e-06	0.738599	0.6769	0.244241	0.00415842
	Gas6	2.25695	2.26045	2.92228	1.92664	3.35079			2.54342	0.258644				Gas6			0.000224273	7.42797e-08	1.21463e-08	2.28411e-10
	Gas6+PGRN	1.12428	1.05708	1.67386	1.15351	1.75028			1.3518	0.1484				Gas6+PGRN				0.0564974	0.00907165	7.68869e-05
	Gas6+si-Tyro3	0.889962	0.440652	0.612085	0.937139	0.37384			0.650736	0.114358				Gas6+si-Tyro3					0.986153	0.169815
	Gas6+si-Tyro3+PGRN	0.821617	0.489569	0.380878	0.28627	0.410751			0.477817	0.0919026				Gas6+si-Tyro3+PGRN						0.550579
	Gas6+phosphatase	0.100951	0.0409852	0.111528	0.0394332	0.0572452			0.0700284	0.0152009
Figure 4F - pS203-Tau/GAPDH
	Group	#1	#2	#3	#4	#5			average	SEM		Test	p-value		PGRN	Gas6	Gas6+PGRN	Gas6+si-Tyro3	Gas6+si-Tyro3+PGRN	Gas6+phosphatase
	non	0.821374	1.66722	0.763612	0.899553	0.848238			1	0.16824		Tukey's HSD test		non	0.992774	4.34219e-06	0.0653296	1	0.980861	0.0731996
	PGRN	1.09331	1.14978	1.86131	0.916992	0.987698			1.20182	0.169763				PGRN		2.57521e-05	0.247314	0.997708	0.999999	0.0152082
	Gas6	2.32898	2.56583	3.67069	3.24566	3.27871			3.01797	0.247489				Gas6			0.0130898	6.07457e-06	3.735e-05	3.08799e-09
	Gas6+PGRN	1.5113	1.97943	3.00265	1.72141	1.31927			1.90681	0.295138				Gas6+PGRN				0.0861868	0.311261	3.02701e-05
	Gas6+si-Tyro3	1.50118	1.07386	1.01276	0.598957	1.00524			1.0384	0.143229				Gas6+si-Tyro3					0.992128	0.0551795
	Gas6+si-Tyro3+PGRN	0.572606	0.754546	1.18867	2.17601	1.52568			1.2435	0.286477				Gas6+si-Tyro3+PGRN						0.0107557
	Gas6+phosphatase	0.0889665	0.0515204	0.0472057	0.132422	0.223855			0.108794	0.0326065
Figure 4F - pS203-Tau/Tau
	Group	#1	#2	#3	#4	#5			average	SEM		Test	p-value		PGRN	Gas6	Gas6+PGRN	Gas6+si-Tyro3	Gas6+si-Tyro3+PGRN	Gas6+phosphatase
	non	0.902569	1.69111	1.03274	0.584897	0.788691			1	0.187771		Tukey's HSD test		non	0.99652	6.07064e-08	0.26432	0.967966	0.924482	0.0211778
	PGRN	0.710878	0.8099	1.21024	0.596236	0.91836			0.849123	0.104834				PGRN		1.50112e-08	0.0854937	0.999903	0.998631	0.0815575
	Gas6	2.5592	2.60258	4.03355	3.5665	3.04854			3.16208	0.283937				Gas6			2.21908e-05	7.26034e-09	4.77238e-09	2.78663e-11
	Gas6+PGRN	1.6607	2.00778	1.95235	1.11928	1.22665			1.59335	0.182261				Gas6+PGRN				0.0426852	0.02778	4.82997e-05
	Gas6+si-Tyro3	0.317227	1.08925	1.11288	0.389447	0.93467			0.768694	0.172687				Gas6+si-Tyro3					0.999996	0.154529
	Gas6+si-Tyro3+PGRN	0.62921	0.765355	0.334916	0.459829	1.41858			0.721578	0.188981				Gas6+si-Tyro3+PGRN						0.217314
	Gas6+phosphatase	0.0977611	0.0522585	0.0518721	0.0861022	0.20814			0.0992267	0.0287097
Figure 4F - pT220-Tau/GAPDH
	Group	#1	#2	#3	#4	#5			average	SEM		Test	p-value		PGRN	Gas6	Gas6+PGRN	Gas6+si-Tyro3	Gas6+si-Tyro3+PGRN	Gas6+phosphatase
	non	1.82532	0.90894	0.669962	0.889612	0.706166			1	0.211766		Tukey's HSD test		non	1	0.000434366	0.846489	0.988692	0.990816	0.062445
	PGRN	1.8545	0.919081	0.580119	0.88768	0.607996			0.969876	0.231815				PGRN		0.000327795	0.794679	0.995007	0.996122	0.0784507
	Gas6	3.63404	2.65039	1.75842	1.79217	2.37605			2.44221	0.343387				Gas6			0.0126831	6.0346e-05	6.51619e-05	1.5107e-07
	Gas6+PGRN	1.76121	1.5366	1.01414	0.99924	1.54381			1.371	0.154127				Gas6+PGRN				0.41431	0.430966	0.00261811
	Gas6+si-Tyro3	1.2482	0.41411	0.934742	0.67145	0.675914			0.788884	0.14129				Gas6+si-Tyro3					1	0.264401
	Gas6+si-Tyro3+PGRN	0.786247	1.11055	0.523947	1.18519	0.379629			0.797114	0.157778				Gas6+si-Tyro3+PGRN						0.2519
	Gas6+phosphatase	0.12884	0.138028	0.163373	0.070815	0.113309			0.122873	0.0153412
Figure 4F - pT220-Tau/Tau
	Group	#1	#2	#3	#4	#5			average	SEM		Test	p-value		PGRN	Gas6	Gas6+PGRN	Gas6+si-Tyro3	Gas6+si-Tyro3+PGRN	Gas6+phosphatase
	non	1.53457	1.28378	0.614449	0.641062	0.926143			1	0.180171		Tukey's HSD test		non	1	6.64732e-06	0.658875	0.982767	0.980856	0.0581073
	PGRN	1.5591	1.2981	0.53205	0.63967	0.797392			0.965263	0.198153				PGRN		4.83353e-06	0.582419	0.992719	0.991709	0.0758539
	Gas6	3.05517	3.7434	1.95139	2.53125	3.11621			2.87948	0.301321				Gas6			0.000516066	8.46748e-07	8.11456e-07	3.51419e-09
	Gas6+PGRN	1.48067	2.17029	0.930111	0.720062	2.02472			1.46517	0.287402				Gas6+PGRN				0.218927	0.212487	0.000980794
	Gas6+si-Tyro3	1.04938	0.584886	0.857288	0.483853	0.886467			0.772374	0.103768				Gas6+si-Tyro3					1	0.278045
	Gas6+si-Tyro3+PGRN	0.661006	1.34446	0.480532	0.85406	0.497886			0.767589	0.159179				Gas6+si-Tyro3+PGRN						0.285809
	Gas6+phosphatase	0.108317	0.13925	0.149836	0.0510299	0.148606			0.119408	0.018669

## Sheet: fig 6
Figure 6B - pb-raf/GAPDH
	Group	#1	#2	#3	#4	#5	#6							average	SEM		Test	p-value		B6+Vem	KI	KI+Vem
	B6	1.07091	1.59931	0.753664	0.888362	0.718573	0.969184							1	0.131339		Tukey's HSD test		B6	0.320151	0.00749086	0.942793
	B6+Vem	0.605192	0.412213	0.543324	0.298001	0.985898	0.255328							0.51666	0.108896				B6+Vem		0.000138076	0.126605
	KI	2.33527	3.25196	1.53767	1.80542	2.15824	0.966123							2.00912	0.317536				KI			0.0256364
	KI+Vem	1.31409	0.610093	1.61209	1.04976	0.971424	1.36398							1.15357	0.143713
Figure 6B - b-raf/GAPDH
	Group	#1	#2	#3	#4	#5	#6							average	SEM		Test	p-value		B6+Vem	KI	KI+Vem
	B6	0.891496	0.755621	1.06843	1.2522	0.731183	1.30108							1	0.100447		Tukey's HSD test		B6	0.979082	0.923111	0.9999
	B6+Vem	0.70479	0.869013	1.06745	0.652004	0.958944	1.3695							0.93695	0.107133				B6+Vem		0.995412	0.987575
	KI	1.10195	0.980022	0.825629	0.485959	0.932778	1.07041							0.899458	0.0920615				KI			0.942813
	KI+Vem	1.32133	0.967708	1.35013	0.349114	0.926894	1.02245							0.989604	0.147845
Figure 6C - pMEK(T386)/GAPDH
	Group	#1	#2	#3	#4	#5	#6							average	SEM		Test	p-value		B6+Vem	KI	KI+Vem
	B6	1.09648	0.623441	0.944921	1.14441	1.09537	1.09537							1	0.0802464		Tukey's HSD test		B6	0.0779217	0.0130663	0.983388
	B6+Vem	0.725138	0.65832	0.515921	0.249745	0.119396	0.977074							0.540933	0.129234				B6+Vem		3.96591e-05	0.0374707
	KI	1.62029	1.64247	1.04461	2.15315	1.4783	1.7245							1.61055	0.146775				KI			0.0286164
	KI+Vem	1.29415	0.949584	0.663145	1.53185	1.19878	0.748639							1.06436	0.137021
Figure 6C - pMEK(S218/222)/GAPDH
	Group	#1	#2	#3	#4	#5	#6							average	SEM		Test	p-value		B6+vem	PGRN-KI	KI+vem
	B6	0.799904	0.952463	1.19776	1.21032	0.933615	0.905938							1	0.0680432		Tukey's HSD test		B6	0.0169745	0.0195611	0.999948
	B6+vem	0.905724	0.802824	0.562384	0.114107	0.482917	0.395299							0.543876	0.116737				B6+vem		1.22794e-05	0.0151512
	PGRN-KI	1.33844	1.5102	1.22506	1.14219	1.71112	1.75586							1.44714	0.103778				PGRN-KI			0.0218867
	KI+vem	0.658482	0.788931	1.24047	1.17648	1.0456	1.13296							1.00716	0.0947994
Figure 6C - MEK/GAPDH
	Group	#1	#2	#3	#4	#5	#6							average	SEM		Test	p-value		B6+vem	PGRN-KI	KI+vem
	B6	0.835787	1.03284	0.821319	0.732824	1.22225	1.35497							1	0.10112		Tukey's HSD test		B6	0.987525	0.84402	0.999243
	B6+vem	1.15575	1.12786	0.858292	1.02974	0.899606	1.12683							1.03301	0.0520252				B6+vem		0.959662	0.997057
	PGRN-KI	1.01527	1.11578	0.936832	0.949702	1.14733	1.33175							1.08278	0.0607761				PGRN-KI			0.898295
	KI+vem	1.03265	1.13374	0.8862	0.977668	1.22225	0.824332							1.01281	0.061012
Figure 6D - pERK1/GAPDH
	Group	#1	#2	#3	#4	#5	#6							average	SEM		Test	p-value		B6+vem	PGRN-KI	KI+vem
	B6	1.12557	1.25934	0.79488	1.16242	0.950836	0.70696							1	0.0893993		Tukey's HSD test		B6	0.00487636	0.026338	0.995294
	B6+vem	0.506015	0.922259	0.0965451	0.499769	0.278837	0.129468							0.405482	0.125661				B6+vem		5.10106e-06	0.0028617
	PGRN-KI	1.54929	1.15372	1.28174	1.86009	1.32637	1.69244							1.47728	0.110109				PGRN-KI			0.0431615
	KI+vem	1.25896	1.38008	0.865758	0.960685	0.668219	1.08279							1.03608	0.106491
Figure 6D - ERK1/GAPDH
	Group	#1	#2	#3	#4	#5	#6							average	SEM		Test	p-value		B6+vem	PGRN-KI	KI+vem
	B6	1.18042	0.578072	1.12984	1.06211	1.08794	0.961623							1	0.0895349		Tukey's HSD test		B6	0.997362	0.993834	0.996547
	B6+vem	1.07817	0.847739	0.677478	1.17967	1.21801	0.852221							0.975548	0.0878213				B6+vem		0.999902	0.999998
	PGRN-KI	1.21287	1.17083	0.989759	0.940341	0.844611	0.646086							0.967417	0.0858669				PGRN-KI			0.999964
	KI+vem	1.17309	0.551002	0.974589	0.975422	0.966474	1.19877							0.973225	0.0947175
Figure 6E - pTau(S203)/GAPDH
	Group	#1	#2	#3	#4	#5	#6							average	SEM		Test	p-value		B6+vem	PGRN-KI	KI+vem
	B6	1.00151	0.707723	1.58506	1.02978	0.999495	0.676426							1	0.13333		Tukey's HSD test		B6	0.795324	6.19942e-11	0.996397
	B6+vem	0.71681	0.565371	1.63554	0.4947	0.212014	0.615851							0.706714	0.198387				B6+vem		1.9442e-11	0.674081
	PGRN-KI	5.48208	6.04745	6.75416	4.38163	4.61383	5.20949							5.41477	0.362851				PGRN-KI			8.21336e-11
	KI+vem	0.737002	1.17113	1.40333	0.827865	1.41343	0.858152							1.06848	0.122972
Figure 6E - pTau(T220)/GAPDH
	Group	#1	#2	#3	#4	#5	#6							average	SEM		Test	p-value		B6+vem	PGRN-KI	KI+vem
	B6	0.830935	0.625899	0.874101	1.3705	1.10072	1.19784							1	0.111197		Tukey's HSD test		B6	0.970624	1.95503e-05	5.58582e-05
	B6+vem	1.11151	0.521223	0.660432	1.49353	0.754317	0.821223							0.893705	0.144345				B6+vem		7.71133e-06	2.14809e-05
	PGRN-KI	2.16906	2.03957	2.64388	3.2482	2.64388	2.41727							2.52698	0.175614				PGRN-KI			0.96158
	KI+vem	2.14748	3.25899	2.6223	2.34173	1.56475	2.52518							2.41007	0.228557
Figure 6F - time spent at target region (%)
	Group	#1	#2	#3	#4	#5	#6	#7	#8	#9	#10	#11		average	SEM		Test	p-value
	B6	19	21.5	26	28	26	24.5	30	23.5	22.5				24.5556	1.1256		Student's t-test	0.882614
	B6+vem	20	20.5	31	26	28	27.5	26	21.5	18				24.2778	1.4675
	KI	14	7	12	22.5	16.5	16	10.5	12.5	12	11			13.4	1.33083		Student's t-test	0.000322338
	KI+vem	25	23	31	25	24.5	29	18	39	22.5	19	13.5		24.5	2.07364
Figure 6F - number of target cross
	Group	#1	#2	#3	#4	#5	#6	#7	#8	#9	#10	#11		average	SEM		Test	p-value
	B6	4	8	10	4	8	12	10	10	8	4			7.8	0.916515		Student's t-test	0.843252
	B6+vem	10	6	4	4	10	8	10	8	8				7.55556	0.801234
	KI	0	2	4	0	2	6	2	4	2	4			2.6	0.6		Student's t-test	8.40217e-05
	KI+vem	6	8	8	10	10	6	4	4	6	6	8		6.90909	0.624566
Figure 6G - total freezing time
	Group	#1	#2	#3	#4	#5	#6	#7	#8	#9	#10	#11		average	SEM		Test	p-value
	B6	30.3	39.2	24.8	39.7	28.7	31							32.2833	2.43083		Student's t-test	0.852749
	B6+vem	26.8	35.8	30.2	26	25	42.3	31.2	38	33.8	29	43.5		32.8727	1.92723
	KI	13.2	20	23.3	13.2	7	26	20	19.2	12.7				17.1778	2.00906		Student's t-test	0.00355779
	KI+vem	24.3	42.3	19	20.5	46	49	23.8	38.7	17.5	23.2	39.3		31.2364	3.5654

## Sheet: fig 7
Figure 7B - pPKCa/GAPDH
	Group	#1	#2	#3	#4	#5	#6							average	SEM		Test	p-value		B6+Go	PGRN-KI	KI+Go
	B6	0.688905	0.876545	1.37424	1.26969	0.975726	0.814892							1	0.109493		Tukey's HSD test		B6	0.913138	9.92004e-07	0.999926
	B6+Go	0.52003	0.805063	0.918541	1.09278	0.697841	1.1723							0.867759	0.099946				B6+Go		2.85075e-07	0.932416
	PGRN-KI	3.19371	3.11312	2.12559	2.60098	2.10749	2.32006							2.57683	0.196516				PGRN-KI			8.85437e-07
	KI+Go	1.18678	0.605291	0.912482	0.544022	1.29967	1.38088							0.988187	0.146092
Figure 7B- PKCa/GAPDH
	Group	#1	#2	#3	#4	#5	#6							average	SEM		Test	p-value		B6+Go	PGRN-KI	KI+Go
	B6	0.850462	1.1876	1.3366	0.827624	0.610114	1.1876							1	0.113691		Tukey's HSD test		B6	0.994676	0.995204	0.930704
	B6+Go	1.09625	1.39532	0.969005	0.838499	0.73627	1.1876							1.03716	0.0981583				B6+Go		1	0.984119
	PGRN-KI	1.0696	1.10433	1.0882	1.02316	0.675742	1.25417							1.03587	0.0787555				PGRN-KI			0.982996
	KI+Go	1.05852	1.09289	1.08321	1.63097	1.06617	0.615175							1.09116	0.13162
Figure 7C- pTau(S203)/GAPDH
	Group	#1	#2	#3	#4	#5	#6							average	SEM		Test	p-value		B6+Go	PGRN-KI	KI+Go
	B6	0.804632	0.413242	1.56985	0.976496	1.15875	1.07703							1	0.156936		Tukey's HSD test		B6	0.406293	6.3638e-12	0.0976826
	B6+Go	0.289	0.672	0.384	0.558	0.394	1.092							0.564833	0.11936				B6+Go		1.02374e-12	0.00322561
	PGRN-KI	4.11834	5.07401	5.35322	5.98321	5.59034	5.61974							5.28981	0.264759				PGRN-KI			1.39618e-10
	KI+Go	1.15276	1.49545	2.33284	1.41703	2.25508	1.38611							1.67321	0.202008
Figure 7C- pTau(T220)/GAPDH
	Group	#1	#2	#3	#4	#5	#6							average	SEM		Test	p-value		B6+Go	PGRN-KI	KI+Go
	B6	1.12096	0.593328	1.62601	1.05423	0.897177	0.708298							1	0.149499		Tukey's HSD test		B6	0.975286	4.48912e-06	6.40153e-06
	B6+Go	0.912575	1.12096	1.14662	0.68982	0.501967	1.05937							0.905218	0.106088				B6+Go		1.93986e-06	2.74077e-06
	PGRN-KI	2.0633	1.94012	2.51497	3.08982	2.94611	3.08982							2.60736	0.210557				PGRN-KI			0.998121
	KI+Go	2.04277	3.10009	2.49444	2.22754	2.64842	2.89478							2.56801	0.16264
Figure 7D - time spent at target region (%)
	Group	#1	#2	#3	#4	#5	#6	#7	#8	#9	#10			average	SEM		Test	p-value
	B6	19	20	26	25	22	27	22	25	21	28			23.5	0.980363		Student's t-test	0.819239
	B6+Go	22.5	19	20	27.5	24	19	25	28					23.125	1.27738
	KI	11	9	13	16	19	10	9	18	9	8			12.2	1.28927		Student's t-test	0.00981376
	KI+Go	15	30	30	21	15	17	15	19					20.25	2.25792
Figure 7D - number of target cross
	Group	#1	#2	#3	#4	#5	#6	#7	#8	#9	#10			average	SEM		Test	p-value
	B6	9	9	8	9	9	5	7	6	9	5			7.6	0.541603		Student's t-test	0.706419
	B6+Go	10	8	5	9	8	10	9	7	5	8			7.9	0.566667
	KI	0	2	2	4	5	2	0	1	8				2.66667	0.866025		Student's t-test	0.000915585
	KI+Go	6	7	7	5	9	10	7	7	5				7	0.552771
Figure 7E- total freezing time
	Group	#1	#2	#3	#4	#5	#6	#7	#8	#9				average	SEM		Test	p-value
	B6	31	33	27	31	24	28	21	27	29				27.8889	1.24102		Student's t-test	0.38997
	B6+Go	37	22	24	34	22	28	19	27	18				25.6667	2.16667
	KI	13	20	23	13	7	12	11	10	8				13	1.76383		Student's t-test	0.0165352
	KI+Go	46	21	30	22	17	18	21	15	18				23.1111	3.19915

## Sheet: fig 8
Figure 8B - spine number
	Group	#1	#2	#3			average	SEM		Test	p-value
	B6	9.36282	9.42	8.29795			9.02692	0.36486		Student's t-test	0.0257093
	PGRN-KI	6.27417	6.08455	3.9			5.41957	0.761755
Figure 8B - spine head diameter
	Group	#1	#2	#3			average	SEM		Test	p-value
	B6	0.796914	0.919806	0.952778			0.889833	0.0474243		Student's t-test	0.288977
	PGRN-KI	1.08942	0.883048	0.978357			0.983609	0.0596327
Figure 8B - spine length
	Group	#1	#2	#3			average	SEM		Test	p-value
	B6	1.94762	1.7831	2.07889			1.93654	0.0855685		Student's t-test	0.962291
	PGRN-KI	1.61373	1.86249	2.37061			1.94894	0.222727
Figure 8B - spine volume
	Group	#1	#2	#3			average	SEM		Test	p-value
	B6	0.671651	0.80286	1.01974			0.831417	0.101494		Student's t-test	0.967454
	PGRN-KI	0.69945	0.593428	1.1742			0.822358	0.178561
Figure 8C - formation
	Group	#1	#2	#3			average	SEM		Test	p-value
	B6	6.25	6.66667	5.26316			6.05994	0.416153		Student's t-test	0.183646
	PGRN-KI	6.66667	7.69231	10.5263			8.2951	1.15423
Figure 8C - elimination
	Group	#1	#2	#3			average	SEM		Test	p-value
	B6	6.25	6.66667	10.5263			7.81433	1.36132		Student's t-test	0.0101526
	PGRN-KI	20	15.3846	15.7895			17.058	1.47562
Figure 8C - stable
	Group	#1	#2	#3			average	SEM		Test	p-value
	B6	87.5	86.6667	84.2105			86.1257	0.987356		Student's t-test	0.00174649
	PGRN-KI	73.3333	76.9231	73.6842			74.6469	1.1426
Figure 8D - Tau KD
	Group	#1	#2	#3			average	SEM		Test	p-value		B6+sh-Tau	PGRN-KI+sh-scramble	PGRN-KI+sh-Tau
	B6+sh-scramble	7.8	8.8	9.2			8.6	0.416333		Tukey's HSD test		B6+sh-scramble	0.927531	0.00132277	0.375793
	B6+sh-Tau	8.1	8.8	7.7			8.2	0.321455				B6+sh-Tau		0.00260906	0.693477
	PGRN-KI+sh-scramble	3.97248	4.33891	5.42303			4.57814	0.435488				PGRN-KI+sh-scramble			0.0102104
	PGRN-KI+sh-Tau	6.57478	7.1213	8.70212			7.46606	0.637846
Figure 8E - b-raf KD
	Group	#1	#2	#3			average	SEM		Test	p-value		B6+sh-b-raf	PGRN-KI+sh-scramble	PGRN-KI+sh-b-raf
	B6+sh-scramble	7.8	8.8	9.2			8.6	0.416333		Tukey's HSD test		B6+sh-scramble	0.917956	0.000401951	0.999989
	B6+sh-b-raf	8.1	8.8	7.7			8.2	0.321455				B6+sh-b-raf		0.000754955	0.927806
	PGRN-KI+sh-scramble	5.205	3.93	2.95			4.02833	0.652817				PGRN-KI+sh-scramble			0.000413749
	PGRN-KI+sh-b-raf	8.49156	8.1066	9.145			8.58106	0.303081
Figure 8F - PKCa KD
	Group	#1	#2	#3			average	SEM		Test	p-value		B6+sh-PKCalpha	PGRN-KI+sh-scramble	PGRN-KI+sh-PKCalpha
	B6+sh-scramble	7.8	8.8	9.2			8.6	0.416333		Tukey's HSD test		B6+sh-scramble	0.997514	8.34781e-05	0.886036
	B6+sh-PKCalpha	8.1	8.8	9.2			8.7	0.321455				B6+sh-PKCalpha		7.18963e-05	0.801739
	PGRN-KI+sh-scramble	3.15614	4.36043	3.73			3.74886	0.347776				PGRN-KI+sh-scramble			0.000152571
	PGRN-KI+sh-PKCalpha	7.77847	9.05856	7.80163			8.21289	0.422887
Figure 8G - Tyro3 KD
	Group	#1	#2	#3			average	SEM		Test	p-value		B6+si-scramble	PGRN-KI+si-scramble	PGRN-KI+si-Tyro3
	B6+si-scramble	7.8	8.8	8.3			8.3	0.288675		Tukey's HSD test		B6+si-scramble	0.998422	0.00154037	0.569652
	B6+si-Tyro3	8.1	8.8	7.7			8.2	0.321455				B6+si-Tyro3		0.00183988	0.658843
	PGRN-KI+si-scramble	3.97248	4.33891	5.42303			4.57814	0.435488				PGRN-KI+si-scramble			0.00746352
	PGRN-KI+si-Tyro3	6.57478	7.1213	8.70212			7.46606	0.637846
Figure 8H - Gas6 KD
	Group	#1	#2	#3			average	SEM		Test	p-value		B6+sh-Gas6	PGRN-KI+sh-scramble	PGRN-KI+sh-Gas6
	B6+sh-scramble	7.7	8.1	8.9			8.23333	0.352767		Tukey's HSD test		B6+sh-scramble	0.85744	0.0012908	0.722637
	B6+sh-Gas6	8.1	8.8	9.2			8.7	0.321455				B6+sh-Gas6		0.000568364	0.320576
	PGRN-KI+sh-scramble	4.1	4.33891	5.42303			4.62065	0.407078				PGRN-KI+sh-scramble			0.00434336
	PGRN-KI+sh-Gas6	7.2	6.9213	8.70212			7.6078	0.55304
Figure 8I - vemurafenib
	Group	#1	#2	#3			average	SEM		Test	p-value		B6+vemurafenib	PGRN-KI-PBS	PGRN-KI-Vemu
	B6+PBS	8.5	8.8	9.2			8.83333	0.202759		Tukey's HSD test		B6+PBS	0.710199	0.000490097	0.392199
	B6+vemurafenib	8.1	8.8	7.7			8.2	0.321455				B6+vemurafenib		0.00150652	0.929426
	PGRN-KI-PBS	5.56536	4.14102	4.39961			4.702	0.438086				PGRN-KI-PBS			0.00297635
	PGRN-KI-Vemu	6.69223	8.2051	8.64875			7.84869	0.592245
Figure 8J - Go6976
	Group	#1	#2	#3			average	SEM		Test	p-value		B6+GO6976	PGRN-KI-PBS	PGRN-KI-Go6976
	B6+PBS	11.05	9.645	7.89333			9.52944	0.913081		Tukey's HSD test		B6+PBS	0.645453	0.00195449	0.90424
	B6+GO6976	9.8	7.7	8.1			8.53333	0.643774				B6+GO6976		0.00823833	0.951062
	PGRN-KI-PBS	5.04	4.345	4.885			4.75667	0.210641				PGRN-KI-PBS			0.00429572
	PGRN-KI-Go6976	9.5	8.96333	8.44333			8.96889	0.305046

## Sheet: fig 9
Figure 9B - number of colocalized spots / image field (pTau-S203)
	Group	#1	#2	#3					average	SEM		Test	p-value
	B6	4	3	1					2.66667	0.881917		Dunnett's test	6.19707e-07
	KI	30	45	25					33.3333	6.00925
	KI+Sh-Tau	2	8	4					4.66667	1.76383	0.0102041		3.81847e-06
	KI+Sh-b-raf	3	7	1					3.66667	1.76383	0.00905726		1.24575e-06
	KI+Sh-PKC	4	8	1					4.33333	2.02759	0.0102405		3.88067e-06
	KI+Si-Tyro3	11	4	2					5.66667	2.72845	0.0137828		6.37105e-06
	KI+Sh-Gas	9	1	6					5.33333	2.33333	0.0122189		1.74841e-05
	KI+vem	9	3	2					4.66667	2.18581	0.0109641		1.29453e-05
	KI+Go	2	6	8					5.33333	1.76383	0.0110673		7.41951e-06
Figure 9B - number of colocalized spots / image field (pTau-T220)
	Group	#1	#2	#3					average	SEM		Test	p-value
	B6	0.01	0	0.03					0.0133333	0.00881917		Dunnett's test	0.479554
	KI	0.87	0.21	0.05					0.376667	0.250954
	KI+Sh-Tau	0.82	0.05	0.27					0.38	0.228983	0.992641		1
	KI+Sh-b-raf	0.49	0.06	0.38					0.31	0.12897	0.824823		0.999927
	KI+Sh-PKC	0.49	0	0.33					0.273333	0.144261	0.739141		0.998336
	KI+Si-Tyro3	0.06	0.41	0.38					0.283333	0.112002	0.751223		0.999168
	KI+Sh-Gas	0.32	0.11	0.55					0.326667	0.127061	0.867554		0.999992
	KI+vem	0.05	0.58	0.12					0.25	0.166233	0.695529		0.993762
	KI+Go	0.04	0.47	0.33					0.28	0.126623	0.748239		0.998941
Figure 9B - number of PSD-95 spots / image field (pTau-S203)
	Group	#1	#2	#3					average	SEM		Test	p-value
	B6	156	109	112					125.667	15.1914		Dunnett's test	0.00769624
	KI	61	42.6	68					57.2	7.57452
	KI+Sh-Tau	96.3	106	131					111.1	10.3365	0.0136287		0.0419734
	KI+Sh-b-raf	91.2	106.5	140					112.567	14.4102	0.027253		0.0358401
	KI+Sh-PKC	108	136	97.6					113.867	11.4667	0.0145715		0.0306394
	KI+Si-Tyro3	139	117.2	94					116.733	12.9925	0.016698		0.0218817
	KI+Sh-Gas	139	89	106					111.333	14.678	0.0305756		0.0409257
	KI+vem	94.5	104	141					113.167	14.1843	0.0253404		0.0333092
	KI+Go	128	91.6	114.1					111.233	10.6051	0.0143054		0.0414562
Figure 9B - number of PSD-95 spots / image field (pTau-T220)
	Group	#1	#2	#3					average	SEM		Test	p-value
	B6	125	99	149					124.333	14.4376		Dunnett's test	0.00120536
	KI	70	65	39					58	9.60902
	KI+Sh-Tau	95	114	101					103.333	5.60753	0.00807216		0.0292839
	KI+Sh-b-raf	105	89	112					102	6.80686	0.0116984		0.0354585
	KI+Sh-PKC	99	86	131					105.333	13.3708	0.0351103		0.0218265
	KI+Si-Tyro3	103	114	92					103	6.35085	0.00978197		0.0307472
	KI+Sh-Gas	101	86	127					104.667	11.9768	0.0285806		0.0239388
	KI+vem	89.1	113	129					110.367	11.5931	0.0184717		0.0102733
	KI+Go	108	113	95					105.333	5.36449	0.00658003		0.0220104
Figure 9B - number of pTau-S203 spots / image field
	Group	#1	#2	#3					average	SEM		Test	p-value
	B6	8	10	5					7.66667	1.45297		Dunnett's test	9.83237e-06
	KI	85	71	111					89	11.7189
	KI+Sh-Tau	12	44	19					25	9.71253	0.0591529		0.000189004
	KI+Sh-b-raf	37	10	17					21.3333	8.08977	0.0317825		8.63065e-05
	KI+Sh-PKC	11	40	18					23	8.73689	0.0416507		0.000109129
	KI+Si-Tyro3	37	11	20					22.6667	7.62306	0.0324809		0.000140793
	KI+Sh-Gas	10	38	25					24.3333	8.08977	0.0413207		0.000185905
	KI+vem	39	17	13					23	8.0829	0.036667		0.000148952
	KI+Go	29	37	15					27	6.4291	0.0384127		0.000299521
Figure 9B - number of pTau-T220 spots / image field
	Group	#1	#2	#3					average	SEM		Test	p-value
	B6	0.08	0.04	0.09					0.07	0.0152753		Dunnett's test	0.0463295
	KI	9	16	10					11.6667	2.18581
	KI+Sh-Tau	12	17	4					11	3.78594	0.886177		0.999999
	KI+Sh-b-raf	5	10	17					10.6667	3.4801	0.819718		0.999976
	KI+Sh-PKC	11	15	7					11	2.3094	0.844181		0.999999
	KI+Si-Tyro3	2	6	1					3	1.52753	0.0313757		0.191077
	KI+Sh-Gas	5	3	1					3	1.1547	0.0247649		0.191118
	KI+vem	4	17	13					11.3333	3.84419	0.943533		1
	KI+Go	15	4	15					11.3333	3.66667	0.941509		1
Figure 9C - time spent at target region (%)
	Group	#1	#2	#3	#4	#5	#6		average	SEM		Test	p-value
	Wt scrambled	35	22	18.5	16	22	17.5		21.8333	2.81267		Dunnett's test	4.48063e-05
	KI scrambled	8	9.5	7.5	9	11.5	4.5		8.33333	0.954521
	KI+shTau	11.5	17	14	19	21.5	12.5		15.9167	1.59904			0.0319239
	KI+shBraf	14	12	15	16.5	19	18.5		15.8333	1.1005			0.034438
	KI+shPKC	22.5	10	9.5	16.5	18	17		15.5833	2.03886			0.0430777
	KI+shTyro3	10.5	11	19.5	13	18.5	21		15.5833	1.88599			0.0432218
	KI+Gas6	13	16.5	25	17.5	11.5	19		17.0833	1.95541			0.0105163
Figure 9C - number of target cross
	Group	#1	#2	#3	#4	#5	#6		average	SEM		Test	p-value
	B6 scrambled	14	8	8	6	8	12		9.33333	1.22927		Dunnett's test	0.00102603
	KI scrambled	2	0	2	5	2	4		2.5	0.718795
	KI+shTau	6	7	4	9	11	9		7.66667	1.02198			0.0158245
	KI+shBraf	7	9	6	11	10	5		8	0.966092			0.00937372
	KI+shPKC	9	6	7	12	8	6		8	0.930949			0.00941208
	KI+shTyro3	10	8	4	5	9	12		8	1.23828			0.00935197
	KI+Gas6	2	8	4	9	13	11		7.83333	1.70131			0.012346
Figure 9D - total freezing time (%)
	Group	#1	#2	#3	#4	#5	#6		average	SEM		Test	p-value
	B6 scrambled	30	28	19	21	25	27		25	1.73205		Dunnett's test	5.21148e-05
	KI scrambled	11	9	13	6	7	8		9	1.06458
	KI+shTau	15	26	20	19	15	18		18.8333	1.66166			0.0174658
	KI+shBraf	20	11	19	24	30	14		19.6667	2.78887			0.008827
	KI+shPKC	25	11	18	29	15	14		18.6667	2.83627			0.020032
	KI+shTyro3	28	12	11	20	15	24		18.3333	2.78887			0.0259456
	KI+Gas6	20	19	28	14	16	17		19	2			0.0152122
Figure 9E - time spent at target region (%)
	Group	#1	#2	#3	#4	#5	#6		average	SEM		Test	p-value		KI+shTau	KI+shTau+vem	KI+shTau+Go
	KI scrambled	10	7	6.5	11.5	5	9		8.16667	0.988826		Tukey's HSD test		KI scrambled	0.0252881	0.0252881	0.0137322
	KI+shTau	13	15	21	14.5	19	11		15.5833	1.5298				KI+shTau		1	0.992025
	KI+shTau+vem	17.5	13	20	14.5	17.5	11		15.5833	1.3627				KI+shTau+vem			0.992025
	KI+shTau+Go	13	26	21	12.5	15	10		16.25	2.46897
Figure 9E - number of target cross
	Group	#1	#2	#3	#4	#5	#6		average	SEM		Test	p-value		KI+shTau	KI+shTau+vem	KI+shTau+Go
	KI scrambled	0	1	5	3	2	3		2.33333	0.71492		Tukey's HSD test		KI scrambled	0.010931	0.00826714	0.010931
	KI+shTau	6	5	11	9	5	6		7	1				KI+shTau		0.999272	1
	KI+shTau+vem	6	7	4	10	6	10		7.16667	0.980363				KI+shTau+vem			0.999272
	KI+shTau+Go	11	5	8	6	4	8		7	1.0328
Figure 9E - total freezing time (%)
	Group	#1	#2	#3	#4	#5	#6		average	SEM		Test	p-value		KI+shTau	KI+shTau+vem	KI+shTau+Go
	KI scrambled	9	5	6	11	12	7		8.33333	1.14504		Tukey's HSD test		KI scrambled	0.00231338	0.00231338	0.00137212
	KI+shTau	16	21	24	14	18	12		17.5	1.82117				KI+shTau		1	0.995634
	KI+shTau+vem	19	12	18	19	23	14		17.5	1.60728				KI+shTau+vem			0.995634
	KI+shTau+Go	24	18	20	17	16	13		18	1.52753
Figure 9F - Tau/GAPDH
	Group	#1	#2	#3	#4	#5	#6		average	SEM		Test	p-value		B6+shTau	KI	KI+shTau
	B6	1.0303	0.919192	0.79798	1.24242	1.0202	0.989899		1	0.0598721		Tukey's HSD test		B6	6.23027e-05	0.950204	4.10793e-05
	B6+shTau	0.545455	0.484848	0.356566	0.313131	0.464646	0.115152		0.379966	0.0634294				B6+shTau		0.000203368	0.997468
	KI	0.637999	0.816686	0.911703	0.788766	1.23976	1.26364		0.943092	0.104023				KI+shTau			0.000132789
	KI+shTau	0.42809	0.216573	0.439091	0.337498	0.593063	0.143308		0.359604	0.0666438
Figre 9F - Braf/GAPDH
	Group	#1	#2	#3	#4	#5	#6		average	SEM		Test	p-value		B6+shBraf	KI	KI+shBraf
	B6	1.03849	0.880605	1.06291	1.10855	0.852727	1.05673		1	0.0433525		Tukey's HSD test		B6	2.59423e-06	0.998608	6.14092e-06
	B6+shBraf	0.39	0.26	0.61	0.41	0.18	0.29		0.356667	0.0614094				B6+shBraf		1.89877e-06	0.974047
	KI	1.11263	0.931875	1.10962	1.02299	0.786915	1.11825		1.01371	0.0542006				KI			4.45654e-06
	KI+shBraf	0.359589	0.239726	0.252776	0.78	0.443237	0.287671		0.393833	0.0831975
Figure 9F - PKCa/GAPDH
	Group	#1	#2	#3	#4	#5	#6		average	SEM		Test	p-value		B6+shPKC	KI	KI+shPKC
	B6	1.07671	0.897406	1.16663	0.978594	0.983885	0.896775		1	0.0430304		Tukey's HSD test		B6	3.57454e-06	0.991363	1.41343e-05
	B6+shPKC	0.68	0.29	0.25	0.51	0.37	0.15		0.375	0.078475				B6+shPKC		6.46521e-06	0.910118
	KI	1.0833	0.917749	1.19307	0.913091	0.878634	0.862738		0.974765	0.0542477				KI			2.61818e-05
	KI+shPKC	0.570715	0.519969	0.18	0.523967	0.5226	0.28		0.432875	0.0658913
Figure 9F - Tyro3/GAPDH
	Group	#1	#2	#3	#4	#5	#6		average	SEM		Test	p-value		B6+siTyro3	KI	KI+siTyro3
	B6	1.10847	1.12881	1.30169	0.722034	0.783051	0.955932		1	0.0904901		Tukey's HSD test		B6	8.33261e-06	0.999142	9.82262e-06
	B6+siTyro3	0.579661	0.254237	0.416949	0.233898	0.111864	0.264407		0.310169	0.0669309				B6+siTyro3		6.32729e-06	0.999819
	KI	0.905085	1.24068	1.10847	1.16949	0.894915	0.762712		1.01356	0.0760864				KI+siTyro3			7.4489e-06
	KI+siTyro3	0.488136	0.335593	0.284746	0.15	0.416949	0.233898		0.31822	0.0501495
Figure 9F - Gas6/GAPDH
	Group	#1	#2	#3	#4	#5	#6		average	SEM		Test	p-value		B6+shGas6	KI	KI+shGas6
	B6	0.982677	1.2	0.737008	1.25669	1.02047	0.80315		1	0.0845627		Tukey's HSD test		B6	0.00154842	0.976147	0.000223378
	B6+shGas6	0.444094	0.576378	0.727559	0.425197	0.792913	0.614173		0.596719	0.0602893				B6+shGas6		0.00393824	0.828903
	KI	0.888189	0.96378	1.04882	1.17165	0.840945	0.859843		0.962205	0.052292				KI+shGas6			0.000564555
	KI+shGas6	0.264567	0.670866	0.548031	0.604724	0.444094	0.576378		0.51811	0.0591296

## Sheet: fig 10
Figure 10A
	Group	#1	#2	#3	#4	#5		average	SEM		Test	p-value(s)
Frontal cortex	normal	0	0	0	1	0		0.2	0.2		Student's t-test	0.00128497
	FTLD	17	9	16	13	20		15	1.87083
Temporal cortex	normal	0	0	1	0	0		0.2	0.2		Student's t-test	0.00342315
	FTLD	20	32	16	26	13		21.4	3.42929

## Sheet: fig S1
Figure S1A - R&D
	Group	#1	#2	#3	#4	#5	#6								average	SEM		Test	p-value
	B6	1	1	1	1	1	1								1	0		Student's t-test	0.00805928
	KI	0.315317	0.242125	0.839798	0.853329	0.503572	0.211535								0.494279	0.118875
Figure S1A - Calbiochem
	Group	#1	#2	#3	#4	#5	#6								average	SEM		Test	p-value
	B6	1	1	1	1	1	1								1	0		Student's t-test	0.00297037
	KI	0.23	0.62	0.25	0.65	0.71	0.11								0.428333	0.106095
Figure S1B - qPCR at 1M
	Group	#1	#2	#3	#4	#5	#6								average	SEM		Test	p-value
	B6	1.06475	0.972227	0.963023	1.07495	1.00924	0.944432								1.00477	0.0223502		Student's t-test	1.93721e-05
	KI	0.404067	0.511687	0.566442	0.603992	0.598802	0.708394								0.565564	0.04162
Figure S1C - PGRN-KI + UPF1-siRNA
	Group	#1	#2	#3	#4										average	SEM		Test	p-value		B6+UPF1-siRNA	KI+scrambled siRNA	KI+UPF1-siRNA
	B6+scrambled siRNA	0.915671	0.903295	1.2665	0.914534										1	0.0888773		Tukey's HSD test		B6+scrambled siRNA	0.99379	0.00133102	0.271236
	B6+UPF1-siRNA	1.19037	1.13412	0.927421	0.856731										1.02716	0.0801404				B6+UPF1-siRNA		0.000880107	0.185521
	KI+scrambled siRNA	0.275403	0.504199	0.54294	0.522332										0.461219	0.062442				KI+scrambled siRNA			0.0357311
	KI+UPF1-siRNA	0.747628	0.644227	0.845473	0.94893										0.796565	0.0653253
Figure S1C - PGRN-KI + CHX
	Group	#1	#2	#3	#4										average	SEM		Test	p-value		B6+CHX 2h	B6+CHX 6h	B6+CHX 12h	KI	KI+CHX 2h	KI+CHX 6h	KI+CHX 12h
	B6	0.874641	1.1727	0.992172	0.960488										1	0.0626912		Tukey's HSD test		B6	0.999999	0.997548	0.999659	0.00138421	0.00749896	0.129331	0.920289
	B6+CHX 2h	1.1403	0.977916	1.0453	0.920025										1.02089	0.047324				B6+CHX 2h		0.987752	0.996839	0.000849296	0.00464837	0.0871218	0.843059
	B6+CHX 6h	0.787363	1.24676	0.946789	0.745967										0.931719	0.113585				B6+CHX 6h			1	0.0067279	0.0339045	0.388292	0.999062
	B6+CHX 12h	1.00089	1.14469	0.971719	0.681739										0.94976	0.0970093				B6+CHX 12h				0.00444781	0.0230013	0.300336	0.994971
	KI	0.437316	0.38615	0.499786	0.649993										0.493312	0.0571621				KI					0.996276	0.507733	0.024917
	KI+CHX 2h	0.688512	0.492653	0.647163	0.437081										0.566352	0.0602744				KI+CHX 2h						0.892594	0.110505
	KI+CHX 6h	0.528666	0.738869	0.891891	0.647689										0.701779	0.0766007				KI+CHX 6h							0.725464
	KI+CHX 12h	1.01813	0.858093	0.605849	0.836109										0.829545	0.0848832
Figure S1D
	Group	#1	#2	#3	#4	#5	#6								average	SEM
	B6 6w	19.9	20.4	22	21.3	23.1	19.9								21.1	0.52345
	B6 7w	21.1	21.7	21.6	22.5	23.1	20.6								21.7667	0.372081
	B6 8w	22.1	20.9	24.5	23	21.6	22.4								22.4167	0.50821
	B6 9w	23	23.6	24.2	24.1	22.7	21								23.1	0.484424
	B6 10w	23.3	23.4	25.4	23.6	21.1	23.1								23.3167	0.559414
	B6 11w	22.9	24.5	26.2	24.7	23	22.4								23.95	0.586941
	B6 12w	24.4	24.1	27.2	24.3	22.3	25.1								24.5667	0.649957
	B6 13w	24.4	25	27.1	26	23.7	25.6								25.3	0.492612
	B6 14w	25.3	27.1	27.7	25.3	23.3	26.1								25.8	0.636134
	B6 15w	24.3	24.9	28.1	25.9	23.5	24.4								25.1833	0.666542
	B6 16w	26.2	26.2	29.4	25.9	23.7	24.5								25.9833	0.799757
	B6 17w	25.8	25.4	25.3	26.6	24.3	25.1								25.4167	0.311359
	B6 18w	26.5	24.3	27.2	27	25	25.6								25.9333	0.473052
	B6 19w	26	25.6	26.3	27.2	25.2	26.1								26.0667	0.277689
	B6 20w	26.4	27.7	24.6	26.6	24.3	25.9								25.9167	0.523715
	B6 21w	26.5	25.7	28.1	26	27.3	26.9								26.75	0.359398
	B6 22w	26.2	28.1	29.4	25.5	24.9	27.3								26.9	0.690411
	B6 23w	26.6	27.1	24.6	25.8	25.2	27.1								26.0667	0.424002
	B6 24w	27.7	28.1	25.6	26.8	24.3	28.1								26.7667	0.629109
	B6 25w	28	29.1	25.7	27.1	25.4	28.4								27.2833	0.609599
	B6 26w	27.4	26.8	29.1	28.1	26.2	28.6								27.7	0.450185
	B6 27w	27.4	28.6	27.8	27.4	26.2	28.8								27.7	0.385573
	B6 28w	26.9	28.1	29.5	27.2	27	29								27.95	0.45074
	B6 29w	27.6	28.6	29.1	28.7	26.7	29.1								28.3	0.390726
	B6 30w	29.1	29.7	26.9	28.3	27.2	29.3								28.4167	0.47217
	PGRN-KI 6w	16	18	18.6	13.5	14.1	19								16.5333	0.964595		Student's t-test (vs. B6 at the same timepoint)	0.00342707
	PGRN-KI 7w	17.5	18.2	19.3	13.6	15.4	20.4								17.4	1.02794			0.00650991
	PGRN-KI 8w	16.9	18.3	18.5	13.9	17.6	21.8								17.8333	1.04552			0.00522365
	PGRN-KI 9w	20.7	20.1	19.5	20.3	17.2	23.1								20.15	0.777925			0.0115448
	PGRN-KI 10w	22.7	19.1	19.6	22.4	19.1	22.1								20.8333	0.708833			0.0214375
	PGRN-KI 11w	22.9	19.7	20	23.5	19	19.7								20.8	0.774597			0.00969029
	PGRN-KI 12w	23.8	21	20.8	20.4	23	19.8								20.0857	0.642218			0.00685587
	PGRN-KI 13w	24.4	22.3	21.1	24.7	21.1	20								22.2667	0.781736			0.0103666
	PGRN-KI 14w	24.5	21	21.6	24.7	22.1	21.4								22.55	0.664705			0.00544112
	PGRN-KI 15w	25.3	22.1	22.5	25.2	16.7	22.4								22.3667	1.27584			0.0882956
	PGRN-KI 16w	24.8	25.6	20.1	22.3	25.1	23.6								23.5833	0.849084			0.0667582
	PGRN-KI 17w	24.4	25.4	21.4	22.3	26.6	23.1								23.8667	0.800694			0.117598
	PGRN-KI 18w	25	26.2	25	22.8	23.7	24.7								24.5667	0.48074			0.0702414
	PGRN-KI 19w	23.7	25.5	25	23.6	25.5	24.6								24.65	0.345205			0.0100748
	PGRN-KI 20w	24.3	27.1	28.3	27.9	25.7	26.1								26.5667	0.610282			0.438166
	PGRN-KI 21w	26	26.5	28.3	29	27.1	28.4								27.55	0.486313			0.217763
	PGRN-KI 22w	25.4	27.7	26.7	28.1	27.3	27.5								27.1167	0.391933			0.791901
	PGRN-KI 23w	25.4	26.3	27.1	28.3	27.9	28.4								27.2333	0.489671			0.102475
	PGRN-KI 24w	24.8	27.5	36.1	32.4	28.1	29.7								29.7667	1.62925			0.133127
	PGRN-KI 25w	25.2	27.3	36.3	33.1	27.1	25.5								29.0833	1.85516			0.391824
	PGRN-KI 26w	25.3	28	37.6	34.3	27.3	23.4								29.3167	2.23896			0.508374
	PGRN-KI 27w	24.3	28.7	26.8	29.1	30.5	31.5								28.4833	1.06346			0.513369
	PGRN-KI 28w	24.9	28.6	28.1	29.5	31.3	27.9								28.3833	0.861168			0.668238
	PGRN-KI 29w	25.6	28.7	31.3	35.4	33.6	30.9								30.9167	1.4216			0.128412
	PGRN-KI 30w	25.7	26.7	31.3	35.6	37.1	30.8								31.2	1.8694			0.202063
Figure S1F - Brain weight
	Group	#1	#2	#3	#4	#5									average	SEM		Test	p-value
	4w B6	0.4627	0.4612	0.4288	0.5058	0.5028									0.47226	0.0322495		Student' t-test	0.028806
	4w KI	0.4447	0.3894	0.4362	0.4288	0.4248									0.42478	0.0211845
	12w B6	0.5253	0.5186	0.4999	0.5055	0.5216									0.51418	0.010926		Student' t-test	0.0818251
	12w KI	0.4838	0.523	0.4735	0.4662	0.5035									0.49	0.0231753
	24w B6	0.5119	0.4872	0.5152	0.4988	0.564									0.51542	0.0293473		Student' t-test	0.108624
	24w KI	0.49447	0.4952	0.4803	0.4917	0.4803									0.488394	0.00750324
	48w B6	0.4614	0.5379	0.4935	0.4797	0.5473									0.50396	0.0372142		Student' t-test	0.496117
	48w KI	0.4925	0.5015	0.4875	0.483	0.4924									0.49138	0.00689181
	72w B6	0.4746	0.4888	0.5078	0.4592	0.5294									0.49196	0.0275555		Student' t-test	0.856621
	72w KI	0.4675	0.5029	0.4971	0.5091	0.4966									0.49464	0.0159984
Figure S1H - Freezing time(%)
	Group	#1	#2	#3	#4	#5	#6	#7	#8	#9	#10	#11			average	SEM		Test	p-value
	4w B6	23.2	37.3	2.2	14	14.5	25.3	41.2	46.2						25.4875	5.37137		Student' t-test	0.666069
	4w KI	18	22	3.3	40.2	21.8	16.8	34.5							22.3714	4.57554
	12w B6	30.3	39.2	24.8	39.7	28.7	31								32.2833	2.43083		Student' t-test	0.00421849
	12w KI	13.2	20	23.3	13.2	37.3	7	26	20	19.2	12.7	29.3			20.1091	2.60759
	24w B6	28.8	29.2	36.8	70.5	40.3	62.5	23.8	18.8	39	37.2	70.8			41.6091	5.50189		Student' t-test	0.0292028
	24w KI	24.8	34	34.3	24.7	13.7	19.2	17.2	35.3	48.7	2.7	29			25.7818	3.77086
Figure S1H - Latency to platform 4w
	Group	#1	#2	#3	#4	#5	#6	#7	#8	#9	#10	#11	#12		average	SEM		Test	p-value
	4w B6 day1	60	46	40.875	48.5	10	33	30.25	60	55.375	39.5				42.35	4.86997
	4w B6 day2	38.5	17.5	39.75	58.5	9.5	29.625	17.5	14.25	51.875	5.625				28.2625	5.77637
	4w B6 day3	40	8.75	18	48	8.75	43	29.25	10.6667	8	43.5				25.7917	5.27427
	4w B6 day4	24.8333	15.5	12.375	16.75	4.75	29	18.375	15.375	8.5	42.625				18.8083	3.46386
	4w B6 day5	33.125	9.625	9.625	10.25	4.5	15.75	6.625	9.75	17	31.875				14.8125	3.17243
	4w KI day1	23.625	33.25	41.625	27.5	47.375	47.75	52.125	60	26.875	50.875	33.75	48		41.0625	3.38682		Student's t-test (vs. B6 at the same day)	0.830812
	4w KI day2	12	22.625	47.5	34.125	38	43.125	49.75	15.375	34.25	46.75	17.5	25.375		32.1979	3.85354			0.578663
	4w KI day3	9.25	15.625	39.75	35.25	23	24.625	42.875	12.375	23.25	16.5	12	15		22.4583	3.26647			0.59875
	4w KI day4	5.375	15.25	33.375	39.875	5.25	25.5	50.125	12.125	28.875	11.25	5.75	17.375		20.8438	4.25017			0.714411
	4w KI day5	9	16.75	26.75	19.75	8.25	7	27.5	27.75	11.125	13.25				16.7125	2.61792			0.649859
Figure S1I - Latency to platform 12w
	Group	#1	#2	#3	#4	#5	#6	#7	#8	#9					average	SEM		Test	p-value
	12w B6 day1	46.4	56.6	27.2	60	60	47								49.5333	5.11225
	12w B6 day2	12.5	49.9	17.2	23.4	47.8	37.5								31.3833	6.50966
	12w B6 day3	27.2	36.8	9.4	10.4	23.5	39.2								24.4167	5.17187
	12w B6 day4	28.5	46.5	3.5	10.4	19.8	26.2								22.4833	6.16546
	12w B6 day5	14.6	17.9	3.8	8.8	35.2	35.4								19.2833	5.4362
	12w KI day1	47.6	52.8	45	55.4	40.4	22	60	60	46.2					47.7111	3.92854		Student's t-test (vs. B6 at the same day)	0.783013
	12w KI day2	17	60	33	16.2	33.4	31.2	37.6	60	15.9					33.8111	5.66089			0.783445
	12w KI day3	18.4	31.5	12.5	50.4	24	15.4	60	52.6	28.1					32.5444	5.85055			0.317146
	12w KI day4	36.6	40.5	8.2	31	11	3.5	20.9	46.4	26.4					24.9444	5.03874			0.763096
	12w KI day5	20.5	25.1	14.1	14.6	12.2	19.4	23.9	39.2	40.9					23.3222	3.48161			0.547087
Figure S1I - Latency to platform 24w
	Group	#1	#2	#3	#4	#5	#6	#7	#8	#9	#10	#11			average	SEM		Test	p-value
	24w B6 day1	44	43.8	41.5	60	48.5	60	50.8	58.4	28	28.6	60			47.6	3.56592
	24w B6 day2	55.9	25	20	60	50.2	33.5	50	60	46.9	39	36.4			43.3545	4.11415
	24w B6 day3	17.4	7.4	10.6	50.5	49	47.4	56.1	9.5	31	34.4	34.4			31.6091	5.42937
	24w B6 day4	7	39.4	11.2	59.8	44.8	26.8	31.6	9.4	17.2	21.9	36			27.7364	4.97642
	24w B6 day5	12.6	19	6.1	23.6	33.9	33.9	17	9	15.1	20	9.5			18.1545	2.82062
	24w KI day1	59	45.5	60	42.8	50.5	60	47.1	50.1	53.4	51.1				51.95	1.93364		Student's t-test (vs. B6 at the same day)	0.300203
	24w KI day2	47.9	45.4	22.4	49.4	11.1	25.1	60	60	40.8	22.5				38.46	5.40584			0.480878
	24w KI day3	43.2	45.6	19.1	57	4.8	17.1	45	60	60	21.5				37.33	6.34807			0.502047
	24w KI day4	18	38.9	10.5	21.1	10.9	11.4	42.2	47.1	46.4	23.9				27.04	4.77638			0.920644
	24w KI day5	59	45.5	60	23.1	5.4	23.9	10.4	19.4	39.8	18.6				30.51	6.13836			0.0909865
Figure S1I - Time spent at target region (%) 4w
	Group	#1	#2	#3	#4	#5	#6	#7	#8						average	SEM		Test	p-value
	4w B6	15.5	29.5	14.5	17	23.5	15	21	31.5						20.9375	2.36499		Student's t-test	0.729057
	4w KI	25	23.5	15.5	14	24.5	19.5	16	21.5						19.9375	1.53657
Figure S1I - Number of target cross 4w
	Group	#1	#2	#3	#4	#5	#6	#7	#8						average	SEM		Test	p-value
	4w B6	4	12	4	4	8	0	10	18						7.5	2.02661		Student's t-test	0.493897
	4w KI	12	8	2	4	10	0	6	4						5.75	1.43614
Figure S1I - Time spent at target region (%) 12w
	Group	#1	#2	#3	#4	#5	#6	#7	#8	#9	#10				average	SEM		Test	p-value
	12w B6	17.5	37.5	20.5	26	6.5	31.5	20.5	35.5	11	18.5				22.5	3.20503		Student's t-test	0.0108616
	12w KI	10	3	17.5	20.5	12.5	11.5	15.5	9.5	2.5	14.5				11.7	1.83212
Figure S1I - Number of target cross 12w
	Group	#1	#2	#3	#4	#5	#6	#7	#8	#9	#10				average	SEM		Test	p-value
	12w B6	6	13.5	7	6	14	6	7.5	8	6	9.5				8.35	0.969106		Student's t-test	0.000941178
	12w KI	2	2	2	2	4	6	4	1	2	9				3.4	0.77746
Figure S1I - Time spent at target region (%) 24w
	Group	#1	#2	#3	#4	#5	#6	#7	#8	#9	#10	#11			average	SEM		Test	p-value
	24w B6	33	22	17	31.5	23.5	39.5	29.5	25	22.5	26	26			26.8636	1.86364		Student's t-test	0.000282223
	24w KI	12.5	11	25	22	12.5	12.5	10.5	12.5	14	23				15.55	1.73917
Figure S1I - Number of target cross 24w
	Group	#1	#2	#3	#4	#5	#6	#7	#8	#9	#10	#11			average	SEM		Test	p-value
	24w B6	10	4	4	12	2	4	12	4	9	4	6			6.45455	1.09015		Student's t-test	0.0101519
	24w KI	0	2	4	6	2	4	0	2	4	4				2.8	0.61101

## Sheet: fig S3D
Figure S3D - pb-raf
	Group	#1	#2	#3		average	SEM		Test	p-value
	B6	11.2343	21.0523	17.7852		16.6906	2.88658		Student's t-test	0.0207876
	KI	31.1199	41.5815	47.4814		40.0609	4.78395
Figure S3D - pMEK1
	Group	#1	#2	#3		average	SEM		Test	p-value
	B6	31.8389	27.0402	34.9339		31.271	2.29632		Student's t-test	0.044051
	KI	50.2452	74.508	77.0944		67.2825	8.55133
Figure S3D - pERK1
	Group	#1	#2	#3		average	SEM		Test	p-value
	B6	28.7759	32.2224	19.758		26.9188	3.71604		Student's t-test	0.0133986
	KI	75.323	63.0628	53.0842		63.8233	6.43104

[truncated: 2 more sheets: fig S4, fig S6]
